# Supplementary material for: In-silico studies to recognize repurposing therapeutics toward arginase-I inhibitors as a potential onco-immunomodulators
Source: Front Pharmacol. 2023 Apr 18;14:1129997. doi: 10.3389/fphar.2023.1129997 (PMC10151555; doi:10.3389/fphar.2023.1129997)
Supplement: Supplementary file 1 [file DataSheet4.xlsx]

## Sheet: Sheet1
sn	zinc_id	smiles	rsa	com_lipohyd_3A	fringNdon3B	fsp2OC9B	fHringC2B	fringCC3B	PIC50 BY QSAR vs	HITS by QSAR
624	ZINC000085537026	CC[C@H]1OC(=O)[C@H](C)[C@@H](O[C@H]2C[C@@](C)(OC)[C@@H](O)[C@H](C)O2)[C@H](C)[C@@H](O[C@@H]2O[C@H](C)C[C@H](N(C)C)[C@H]2O)[C@](C)(O)C[C@@H](C)CN(C)[C@H](C)[C@@H](O)[C@]1(C)O	0.888975	5	0	4	1	3	11.838	HIT
1354	ZINC000169289388	CO[C@H]1C[C@@H]2CC[C@@H](C)[C@@](O)(O2)C(=O)C(=O)N2CCCC[C@H]2C(=O)O[C@H]([C@H](C)C[C@@H]2CC[C@@H](O)[C@H](OC)C2)CC(=O)[C@H](C)/C=C(\C)[C@@H](O)[C@@H](OC)C(=O)[C@H](C)C[C@H](C)/C=C/C=C/C=C/1C	0.984201	2	0	1	1	3	11.484	HIT
1599	ZINC000169344691	C=C1C[C@@H]2CC[C@@]34C[C@H]5O[C@H]6[C@@H](O3)[C@H]3O[C@H](CC[C@@H]3O[C@H]6[C@H]5O4)CC(=O)C[C@H]3[C@H](C[C@H]4O[C@@H](CC[C@@H]1O2)C[C@@H](C)C4=C)O[C@H](C[C@H](O)CN)[C@@H]3OC	0.819972	3	0	7	3	1	11.374	HIT
665	ZINC000085534098	CC[C@H]1OC(=O)[C@H](C)[C@@H](O[C@H]2C[C@@](C)(OC)[C@@H](O)[C@H](C)O2)[C@H](C)[C@@H](O[C@@H]2O[C@H](C)C[C@H](N(C)C)[C@H]2O)[C@](C)(OC)C[C@@H](C)C(=O)[C@H](C)[C@@H](O)[C@]1(C)O	0.936315	1	0	3	1	3	10.997	HIT
1553	ZINC000150601177	COC(=O)N[C@H](C(=O)N1CCC[C@H]1C(=O)Nc1ccc([C@@H]2CC[C@@H](c3ccc(NC(=O)[C@@H]4CCCN4C(=O)[C@@H](NC(=O)OC)C(C)C)cc3)N2c2ccc(C(C)(C)C)cc2)cc1)C(C)C	0.741289	7	4	1	6	2	10.709	HIT
1615	ZINC000169621219	C=C1C[C@@H]2CC[C@@]34C[C@H]5O[C@H]6[C@@H](O3)[C@H]3O[C@@H](CC[C@@H]3O[C@H]6[C@H]5O4)CC(=O)C[C@H]3[C@H](C[C@H]4O[C@@H](CC[C@@H]1O2)C[C@@H](C)C4=C)O[C@H](C[C@H](O)CN)[C@@H]3OC	0.801801	2	0	7	3	1	10.67	HIT
162	ZINC000053229445	C=CC[N+]1([C@H]2C[C@H]3[C@@H]4CC[C@H]5C[C@H](O)[C@@H](N6CCOCC6)C[C@]5(C)[C@H]4CC[C@]3(C)[C@H]2OC(C)=O)CCCC1	0.76158	9	0	3	2	2	10.482	HIT
146	ZINC000014164617	CC[C@@H]1[C@@H]2C[C@H](O)CC[C@]2(C)[C@H]2CC[C@@]3(C)[C@@H](CC[C@@H]3[C@H](C)CCC(=O)O)[C@@H]2[C@@H]1O	0.735739	10	0	2	2	1	10.48	HIT
1604	ZINC000252286878	C[C@H]1[C@@H](O)[C@H](C)/C=C/C=C/CC/C=C/C=C/C=C/C=C/[C@H](O[C@@H]2O[C@H](C)[C@@H](O)[C@H](N)[C@@H]2O)C[C@H](O)[C@H](C(=O)O)[C@H](O)CC(=O)C[C@H](O)[C@H](O)CC[C@H](O)C[C@H](O)C[C@H](O)CC(=O)O[C@@H]1C	0.842162	1	0	4	0	2	10.477	HIT
104	ZINC000253387843	C[C@@H]1OC(=O)C[C@H](O)C[C@H](O)CC[C@@H](O)[C@H](O)C[C@H](O)C[C@]2(O)C[C@H](O)[C@@H](C(=O)O)[C@H](C[C@@H](O[C@@H]3O[C@H](C)[C@@H](O)[C@H](N)[C@@H]3O)/C=C/C=C/C=C/C=C/C=C/C=C/C=C/[C@H](C)[C@@H](O)[C@H]1C)O2	0.833382	1	0	5	1	2	10.33	HIT
1574	ZINC000003813047	C[C@]12COC(=O)C[C@@H]1CC[C@@H]1[C@@H]2CC[C@@]2(C)[C@H]1CC[C@]2(C)O	0.693239	11	0	3	4	0	10.202	HIT
1603	ZINC000252286877	C[C@@H]1/C=C/C=C/CC/C=C/C=C/C=C/C=C/[C@H](O[C@@H]2O[C@H](C)[C@@H](O)[C@H](N)[C@@H]2O)C[C@H](O)[C@H](C(=O)O)[C@H](O)CC(=O)C[C@H](O)[C@H](O)CC[C@H](O)C[C@H](O)C[C@H](O)CC(=O)O[C@H](C)[C@H](C)[C@H]1O	0.843289	0	0	4	0	2	10.156	HIT
1598	ZINC000164528615	CC(C)(C)[C@@H]1NC(=O)O[C@@H]2CCC[C@H]2OC/C=C/C(F)(F)c2nc3ccccc3nc2O[C@@H]2C[C@@H](C(=O)N[C@]3(C(=O)NS(=O)(=O)C4(C)CC4)C[C@H]3C(F)F)N(C2)C1=O	0.848391	1	2	2	4	2	10.107	HIT
1036	ZINC000003914809	C[C@H](CCC(=O)O)[C@H]1CC[C@H]2[C@@H]3[C@@H](O)C[C@@H]4C[C@H](O)CC[C@]4(C)[C@H]3CC[C@@]21C	0.733209	9	0	2	2	1	10.086	HIT
466	ZINC000003914808	C[C@H](CCC(=O)O)[C@H]1CC[C@H]2[C@H]3[C@H](CC[C@@]21C)[C@@]1(C)CC[C@@H](O)C[C@H]1C[C@H]3O	0.712623	10	0	2	2	1	10.023	HIT
1601	ZINC000252286875	C[C@H]1O[C@@H](O[C@H]2/C=C/C=C/C=C/C=C/CC/C=C/C=C/[C@@H](C)[C@@H](O)[C@@H](C)[C@@H](C)OC(=O)C[C@@H](O)C[C@@H](O)C[C@@H](O)CC[C@@H](O)[C@@H](O)CC(=O)C[C@@H](O)[C@@H](C(=O)O)[C@@H](O)C2)[C@@H](O)[C@@H](N)[C@@H]1O	0.836609	0	0	4	0	2	10.023	HIT
1439	ZINC000085534336	CC[C@H]1OC(=O)[C@H](C)[C@@H](O[C@H]2C[C@@](C)(OC)[C@@H](O)[C@H](C)O2)[C@H](C)[C@@H](O[C@@H]2O[C@H](C)C[C@H](N(C)C)[C@H]2O)[C@](C)(O)C[C@@H](C)C(=O)[C@H](C)[C@@H](O)[C@]1(C)O	0.884074	1	0	3	1	3	9.963	HIT
1593	ZINC000306122005	C/C=C1/NC(=O)[C@H]2CSSCCC=C[C@H](CC(=O)N[C@H](C(C)C)C(=O)N2)OC(=O)[C@H](C(C)C)NC1=O	0.857488	0	0	0	0	0	9.963	HIT
292	ZINC000118912450	C[C@]12C/C(=C/O)C(=O)C[C@@H]1CC[C@@H]1[C@@H]2CC[C@@]2(C)[C@H]1CC[C@]2(C)O	0.699598	11	0	3	5	0	9.953	HIT
1602	ZINC000252286876	C[C@@H]1[C@@H](C)OC(=O)C[C@@H](O)C[C@@H](O)C[C@@H](O)CC[C@@H](O)[C@@H](O)CC(=O)C[C@@H](O)[C@@H](C(=O)O)[C@@H](O)C[C@@H](O[C@@H]2O[C@H](C)[C@@H](O)[C@H](N)[C@@H]2O)/C=C/C=C/C=C/C=C/CC/C=C/C=C/[C@@H](C)[C@H]1O	0.832262	0	0	4	0	2	9.937	HIT
918	ZINC000118912393	C[C@]12CC[C@H]3[C@@H](CCC4=CC(=O)CC[C@@]43C)[C@@H]1CC[C@@H]2O	0.679822	11	0	3	4	0	9.936	HIT
218	ZINC000169621220	C[C@@H]1C/C=C/C=C/C=C/C=C/[C@H](O[C@H]2O[C@H](C)[C@@H](O)[C@H](N)[C@@H]2O)C[C@@H]2O[C@](O)(C[C@@H](O)C[C@H]3O[C@@H]3/C=C/C(=O)O1)C[C@H](O)[C@H]2C(=O)O	0.799698	4	0	3	1	2	9.892	HIT
1215	ZINC000218037687	CC[C@H]1[C@@H](C(=O)N[C@]2(C(=O)NS(=O)(=O)C3(C)CC3)C[C@H]2C(F)F)N2C[C@@H]1Oc1nc3cc(OC)ccc3nc1C(F)(F)CCCC[C@@H]1C[C@H]1OC(=O)N[C@@H](C(C)(C)C)C2=O	0.839016	2	2	2	5	2	9.89	HIT
1413	ZINC000003814422	C[C@]1(O)CC[C@H]2[C@@H]3CCC4=CC(=O)CC[C@]4(C)[C@H]3CC[C@@]21C	0.693269	11	0	3	5	0	9.827	HIT
55	ZINC000169677008	CO[C@H]1C[C@@H]2CC[C@@H](C)[C@@](O)(O2)C(=O)C(=O)N2CCCC[C@H]2C(=O)O[C@H]([C@H](C)C[C@@H]2CC[C@@H](OCCO)[C@H](OC)C2)CC(=O)[C@H](C)/C=C(\C)[C@@H](O)[C@@H](OC)C(=O)[C@H](C)C[C@H](C)/C=C/C=C/C=C/1C	0.891929	4	0	1	1	4	9.779	HIT
687	ZINC000004097404	CC(=O)O[C@H]1C[C@@H]2CC[C@@H]3[C@H](CC[C@@]4(C)[C@H]3C[C@H]([N+]3(C)CCCCC3)[C@@H]4OC(C)=O)[C@@]2(C)C[C@@H]1N1CCCCC1	0.748924	11	0	0	2	2	9.714	HIT
1114	ZINC000096014710	CC1=C(/C=C\C(C)=C/C=C/C(C)=C\C(=O)O)C(C)(C)CCC1	0.711279	11	0	1	3	1	9.563	HIT
1006	ZINC000008220909	C[C@@H]1C/C=C/C=C/C=C/C=C/[C@H](O[C@@H]2O[C@H](C)[C@@H](O)[C@H](N)[C@@H]2O)C[C@@H]2O[C@](O)(C[C@@H](O)C[C@H]3O[C@@H]3/C=C/C(=O)O1)C[C@H](O)[C@H]2C(=O)O	0.780609	4	0	3	1	2	9.514	HIT
396	ZINC000000968375	C#C[C@]1(O)CC[C@@H]2[C@@H]3CCC4=CC(=O)CC[C@@H]4[C@H]3CC[C@]21CC	0.674941	10	0	3	4	0	9.496	HIT
212	ZINC000003807917	C[C@]12CC[C@H]3[C@@H](CC=C4C[C@@H](O)CC[C@@]43C)[C@@H]1CCC2=O	0.675669	12	0	1	4	0	9.394	HIT
1051	ZINC000006858022	C[C@H](CCC(=O)O)[C@H]1CC[C@H]2[C@H]3[C@H](C[C@H](O)[C@@]21C)[C@@]1(C)CC[C@@H](O)C[C@H]1C[C@H]3O	0.715225	8	0	2	2	1	9.386	HIT
1444	ZINC000254134439	C/C=C1\NC(=O)[C@H]2CSSCCC=C[C@H](CC(=O)N[C@H](C(C)C)C(=O)N2)OC(=O)[C@H](C(C)C)NC1=O	0.826815	0	0	0	0	0	9.355	HIT
214	ZINC000003914810	C[C@H](CCC(=O)O)[C@H]1CC[C@H]2[C@@H]3CC[C@@H]4C[C@H](O)CC[C@]4(C)[C@H]3C[C@H](O)[C@@]21C	0.728398	7	0	2	2	1	9.303	HIT
1149	ZINC000001484334	C[C@H](CCC(=O)O)[C@@H]1CC[C@H]2[C@@H]3CC[C@H]4C[C@@H](O)CC[C@]4(C)[C@H]3C[C@@H](O)[C@]12C	0.727054	7	0	2	2	1	9.276	HIT
267	ZINC000253530025	C#C[C@]1(O)CC[C@@H]2[C@@H]3CCC4=CC(=O)CC[C@@H]4[C@@H]3CC[C@]21CC	0.678994	9	0	3	4	0	9.232	HIT
269	ZINC000022065398	C#C[C@]1(O)CC[C@@H]2[C@@H]3CCC4=CC(=O)CC[C@@H]4[C@H]3CC[C@@]21CC	0.678771	9	0	3	4	0	9.228	HIT
145	ZINC000253498282	C#C[C@]1(O)CC[C@@H]2[C@@H]3CCC4=CC(=O)CC[C@@H]4[C@@H]3CC[C@@]21CC	0.673355	9	0	3	4	0	9.12	HIT
99	ZINC000004097383	CC(=O)O[C@H]1C[C@@H]2CC[C@@H]3[C@H](CC[C@@]4(C)[C@H]3C[C@H]([N+]3(C)CCCCC3)[C@@H]4OC(C)=O)[C@@]2(C)C[C@@H]1[N+]1(C)CCCCC1	0.767713	8	0	0	2	2	9.054	HIT
1030	ZINC000004428529	CC(=O)[C@H]1CC[C@H]2[C@@H]3CCC4=CC(=O)CC[C@]4(C)[C@H]3CC[C@]12C	0.69455	11	0	0	4	0	9.022	HIT
1023	ZINC000000537931	CCOC(=O)N1CCC(=C2c3ccc(Cl)cc3CCc3cccnc32)CC1	0.64039	8	0	6	5	0	8.955	HIT
1457	ZINC000085205451	C#C[C@]1(O)CC[C@H]2[C@@H]3CCC4=CC(=O)CC[C@@H]4[C@H]3CC[C@@]21C	0.663685	9	0	3	4	0	8.929	HIT
1214	ZINC000011680067	C#C[C@]1(O)CC[C@H]2[C@@H]3CCC4=CC(=O)CC[C@@H]4[C@H]3C(=C)C[C@@]21CC	0.68159	9	0	3	5	0	8.908	HIT
955	ZINC000096006024	CC[C@H]1CCC[C@H](O[C@H]2CC[C@H](N(C)C)[C@@H](C)O2)[C@@H](C)C(=O)C2=C[C@@H]3[C@@H](C=C[C@@H]4C[C@@H](O[C@@H]5C[C@@H](C)[C@H](OC)[C@@H](OC)[C@H]5OC)C[C@@H]34)[C@@H]2CC(=O)O1	0.770534	5	0	1	1	2	8.855	HIT
735	ZINC000003875484	C[C@]1(O)CC[C@H]2[C@@H]3CCC4=CC(=O)CC[C@]4(C)[C@@]3(F)[C@@H](O)C[C@@]21C	0.697457	9	0	3	6	0	8.847	HIT
431	ZINC000003914596	CC(C)(C)NC(=O)[C@@H]1C[C@@H]2CCCC[C@@H]2CN1C[C@@H](O)[C@H](Cc1ccccc1)NC(=O)[C@H](CC(N)=O)NC(=O)c1ccc2ccccc2n1	0.871249	0	2	0	4	3	8.844	HIT
1213	ZINC000004097416	C#C[C@]1(O)CC[C@H]2[C@@H]3CCC4=CCCC[C@@H]4[C@H]3C(=C)C[C@@]21CC	0.685355	11	0	0	4	0	8.84	HIT
1183	ZINC000008214483	NCC[C@H](O)C(=O)N[C@@H]1C[C@H](N)[C@@H](O[C@H]2O[C@H](CN)[C@@H](O)[C@H](O)[C@H]2O)[C@H](O)[C@H]1O[C@H]1O[C@H](CO)[C@@H](O)[C@H](N)[C@H]1O	0.750802	1	0	3	0	1	8.834	HIT
1462	ZINC000253630390	CC[C@@H](C)[C@H]1O[C@]2(CC[C@@H]1C)C[C@@H]1C[C@@H](C/C=C(\C)[C@@H](O[C@H]3C[C@H](OC)[C@@H](O[C@H]4C[C@H](OC)[C@@H](O)[C@H](C)O4)[C@H](C)O3)[C@@H](C)/C=C/C=C3\CO[C@@H]4[C@H](O)C(C)=C[C@@H](C(=O)O1)[C@]34O)O2	0.816128	3	0	6	4	4	8.82	HIT
816	ZINC000003814395	C#C[C@]1(O)CC[C@H]2[C@@H]3CCC4=CC(=O)CC[C@@H]4[C@H]3CC[C@@]21CC	0.675227	8	0	3	4	0	8.813	HIT
736	ZINC000003915154	CC(C)C(=O)OCC(=O)[C@@]12O[C@H](C3CCCCC3)O[C@@H]1C[C@H]1[C@@H]3CCC4=CC(=O)C=C[C@]4(C)[C@H]3[C@@H](O)C[C@@]12C	0.771905	7	0	0	5	0	8.802	HIT
1250	ZINC000169621231	CO[C@H]1C[C@H]2CC[C@H](C)[C@](O)(O2)C(=O)C(=O)N2CCCC[C@@H]2C(=O)O[C@@H]([C@@H](C)C[C@@H]2CC[C@@H](OCCO)[C@H](OC)C2)CC(=O)[C@H](C)/C=C(\C)[C@@H](O)[C@@H](OC)C(=O)[C@@H](C)C[C@@H](C)/C=C/C=C/C=C/1C	0.859299	3	0	1	1	4	8.789	HIT
986	ZINC000100371951	C/C=C1\NC(=O)[C@@H](CS)NC(=O)[C@@H](C(C)C)CC(=O)C[C@@H](/C=C/CCS)OC(=O)[C@H](C(C)C)NC1=O	0.761036	2	0	0	0	0	8.742	HIT
597	ZINC000003831128	CC#C[C@]1(O)CC[C@H]2[C@@H]3CCC4=CC(=O)CCC4=C3[C@@H](c3ccc(N(C)C)cc3)C[C@@]21C	0.680556	11	0	5	8	1	8.688	HIT
377	ZINC000256433948	C#C[C@]1(O)CC[C@@H]2[C@@H]3CCC4=CC(=NO)CC[C@@H]4[C@@H]3CC[C@]21CC	0.677421	11	0	0	4	0	8.683	HIT
1251	ZINC000169621200	CO[C@H]1/C=C/O[C@@]2(C)Oc3c(C)c(O)c4c(O)c(c5c(nc6cc(C)ccn65)c4c3C2=O)NC(=O)/C(C)=C\C=C\[C@H](C)[C@H](O)[C@@H](C)[C@@H](O)[C@@H](C)[C@H](OC(C)=O)[C@@H]1C	0.864005	3	1	1	7	2	8.672	HIT
599	ZINC000003938695	C#C[C@]1(OC(C)=O)CC[C@H]2[C@@H]3CCC4=C/C(=N/O)CC[C@@H]4[C@H]3CC[C@@]21CC	0.681591	10	0	2	4	1	8.658	HIT
60	ZINC000256433952	C#C[C@]1(O)CC[C@@H]2[C@@H]3CCC4=CC(=NO)CC[C@@H]4[C@H]3CC[C@]21CC	0.675588	11	0	0	4	0	8.647	HIT
339	ZINC000203757351	Cc1cnc(C(=O)N[C@H]2CCCCC/C=C\[C@H]3C[C@@]3(C(=O)NS(=O)(=O)C3CC3)NC(=O)[C@@H]3C[C@@H](Oc4nc5ccccc5c5ccccc45)CN3C2=O)cn1	0.790668	1	2	4	7	2	8.643	HIT
1550	ZINC000060392785	O=C(O)CN(CCN(CC(=O)O)C[C@@H](CO[P@](=O)(O)OC1CCC(c2ccccc2)(c2ccccc2)CC1)N(CC(=O)O)CC(=O)O)CC(=O)O	0.764892	0	0	4	3	0	8.613	HIT
1459	ZINC000095915244	C=C1/C(=C\C=C2/CCC[C@@]3(C)[C@H]2CC[C@@H]3[C@H](C)/C=C\[C@H](C)C(C)C)C[C@@H](O)C[C@@H]1O	0.719802	10	0	0	4	1	8.611	HIT
606	ZINC000004212854	C[C@@H]1C[C@H]2[C@@H]3CCC4=CC(=O)C=C[C@]4(C)[C@@]3(F)[C@@H](O)C[C@]2(C)[C@H]1C(=O)CO	0.708969	10	0	0	5	0	8.588	HIT
858	ZINC000022016976	C[C@@H](O)CN1CCN(CC(=O)O)CCN(CC(=O)O)CCN(CC(=O)O)CC1	0.767304	0	0	1	0	0	8.58	HIT
419	ZINC000096006018	CO[C@H]1C[C@@H]2CC[C@@H](C)[C@@](O)(O2)C(=O)C(=O)N2CCCC[C@H]2C(=O)O[C@H]([C@@H](C)C[C@@H]2CC[C@@H](O)[C@H](OC)C2)CC(=O)[C@H](C)/C=C(\C)[C@@H](O)[C@@H](OC)C(=O)[C@H](C)C[C@H](C)/C=C/C=C/C=C/1C	0.765263	6	0	1	1	3	8.527	HIT
205	ZINC000004474460	C=C1CC[C@H](O)C/C1=C/C=C1\CCC[C@@]2(C)[C@H]1CC[C@@H]2[C@H](C)CCCC(C)C	0.696331	11	0	0	4	1	8.49	HIT
548	ZINC000014210457	CC(C)(C)NC(=O)N[C@H](C(=O)N1C[C@H]2[C@@H]([C@H]1C(=O)N[C@H](CC1CCC1)C(=O)C(N)=O)C2(C)C)C(C)(C)C	0.767261	0	2	0	1	2	8.478	HIT
70	ZINC000028108825	O=C(O)CN(CCN(CC(=O)O)C[C@H](CO[P@](=O)(O)OC1CCC(c2ccccc2)(c2ccccc2)CC1)N(CC(=O)O)CC(=O)O)CC(=O)O	0.757839	0	0	4	3	0	8.473	HIT
294	ZINC000000601253	CCOC(=O)O[C@@]1(C(=O)COC(=O)CC)CC[C@H]2[C@@H]3CCC4=CC(=O)C=C[C@]4(C)[C@H]3[C@H](O)C[C@@]21C	0.737911	8	0	0	5	0	8.473	HIT
265	ZINC000004641374	C=C1/C(=C\C=C2/CCC[C@@]3(C)[C@H]2CC[C@@H]3[C@H](C)/C=C/[C@H](C)C(C)C)C[C@@H](O)C[C@@H]1O	0.711775	10	0	0	4	1	8.452	HIT
1585	ZINC000013911941	C[C@@H](/C=C/[C@@H](C)[C@H]1CC[C@H]2/C(=C/C=C3C[C@@H](O)C[C@H](O)C3)CCC[C@@]21C)C(C)(C)O	0.708313	9	0	0	3	1	8.414	HIT
307	ZINC000003931840	C=C[C@]1(C)C[C@@H](OC(=O)CSC2C[C@@H]3CC[C@H](C2)N3C)[C@]2(C)[C@H](C)CC[C@]3(CCC(=O)[C@H]32)[C@@H](C)[C@@H]1O	0.787898	6	0	0	3	2	8.39	HIT
551	ZINC000014210455	CC(C)(C)NC(=O)N[C@H](C(=O)N1C[C@H]2[C@@H]([C@H]1C(=O)N[C@@H](CC1CCC1)C(=O)C(N)=O)C2(C)C)C(C)(C)C	0.762026	0	2	0	1	2	8.374	HIT
393	ZINC000095551509	C=C[C@@H]1C[C@]1(NC(=O)[C@@H]1C[C@@H]2CN1C(=O)[C@H](C(C)(C)C)NC(=O)O[C@@H]1C[C@H]1CCCCCc1nc3ccc(OC)cc3nc1O2)/C(O)=N/S(=O)(=O)C1CC1	0.778616	1	2	2	5	2	8.351	HIT
166	ZINC000068204830	COC(=O)N[C@H](C(=O)N1CCC[C@H]1c1ncc(-c2ccc(-c3ccc(-c4cnc([C@@H]5CCCN5C(=O)[C@@H](NC(=O)OC)C(C)C)[nH]4)cc3)cc2)[nH]1)C(C)C	0.725203	5	2	4	8	2	8.348	HIT
391	ZINC000256433946	C#C[C@]1(O)CC[C@@H]2[C@@H]3CCC4=CC(=NO)CC[C@@H]4[C@H]3CC[C@@]21CC	0.676766	10	0	0	4	0	8.326	HIT
602	ZINC000410428674	C#C[C@]1(O)CC[C@H]2[C@@H]3CCC4=CC(=NO)CC[C@@H]4[C@H]3CC[C@@]21CC	0.67679	10	0	0	4	0	8.326	HIT
225	ZINC000003881958	C#C[C@]1(O)CC[C@H]2[C@@H]3CCC4=Cc5oncc5C[C@]4(C)[C@H]3CC[C@@]21C	0.679724	12	0	0	6	0	8.322	HIT
341	ZINC000003882036	C[C@]12C[C@H](O)[C@@]3(F)[C@@H](CCC4=CC(=O)C=C[C@@]43C)[C@@H]1C[C@@H](O)[C@]2(O)C(=O)CO	0.714055	10	0	0	6	0	8.314	HIT
757	ZINC000005752191	C[C@H]1C[C@H]2[C@@H]3C[C@H](F)C4=CC(=O)C=C[C@]4(C)[C@@]3(F)[C@@H](O)C[C@]2(C)[C@@]1(O)C(=O)CO	0.712211	10	0	0	6	0	8.277	HIT
319	ZINC000013648755	N#C[C@@H]1C[C@@H]2C[C@@H]2N1C(=O)[C@@H](N)C12C[C@@H]3C[C@@H](CC(O)(C3)C1)C2	0.694762	4	1	0	2	0	8.273	HIT
657	ZINC000004097308	CC1(C)O[C@@H]2C[C@H]3[C@@H]4C[C@H](F)C5=CC(=O)CC[C@]5(C)[C@H]4[C@@H](O)C[C@]3(C)[C@]2(C(=O)CO)O1	0.745983	8	0	0	6	0	8.258	HIT
782	ZINC000005029557	CC(=O)O[C@]1(C(C)=O)CC[C@H]2[C@@H]3C[C@H](C)C4=CC(=O)CC[C@]4(C)[C@H]3CC[C@@]21C	0.720821	10	0	0	5	1	8.256	HIT
154	ZINC000003921872	C=C1/C(=C\C=C2/CCC[C@@]3(C)[C@H]2CC[C@@H]3[C@H](C)/C=C/[C@@H](O)C2CC2)C[C@@H](O)C[C@@H]1O	0.690048	9	0	0	4	0	8.245	HIT
332	ZINC000118913560	CCOC(=O)O[C@@]1(C(=O)COC(=O)CC)CC[C@H]2[C@@H]3CCC4=CC(=O)C=C[C@]4(C)[C@H]3[C@@H](O)C[C@@]21C	0.743499	7	0	0	5	0	8.24	HIT
784	ZINC000013540519	C[C@]12C[C@H](O)[C@H]3[C@@H](CCC4=CC(=O)CC[C@@]43C)[C@@H]1CC[C@]2(O)C(=O)CO	0.708549	9	0	0	5	0	8.236	HIT
740	ZINC000003831430	C[C@@H](N)C12CC3CC(CC(C3)C1)C2	0.615177	10	0	0	1	0	8.232	HIT
329	ZINC000100037885	N#C[C@@H]1C[C@@H]2C[C@@H]2N1C(=O)[C@@H](N)C12C[C@@H]3C[C@H](CC(O)(C3)C1)C2	0.692227	4	1	0	2	0	8.223	HIT
763	ZINC000150338698	NCCC[C@H](N)CC(=O)NC[C@@H]1NC(=O)[C@H](CO)NC(=O)[C@@H](N)CNC(=O)[C@H]([C@H]2CCN=C(N)N2)NC(=O)/C(=C\NC(N)=O)NC1=O	0.77146	0	1	0	1	1	8.223	HIT
305	ZINC000003782599	CC(C)(C)NC(=O)[C@H]1CC[C@H]2[C@@H]3CC[C@H]4NC(=O)C=C[C@]4(C)[C@H]3CC[C@]12C	0.698154	9	0	0	3	1	8.213	HIT
433	ZINC000003787097	N[C@@H]1CCCCN(c2c(F)cc3c(=O)c(C(=O)O)cn(C4CC4)c3c2Cl)C1	0.651397	5	1	2	3	0	8.188	HIT
1446	ZINC000085537011	CC[C@H]1CCC[C@H](O[C@H]2CC[C@H](N(C)C)[C@@H](C)O2)[C@@H](C)C(=O)C2=C[C@H]3[C@@H]4C[C@H](O[C@@H]5O[C@@H](C)[C@H](OC)[C@@H](OC)[C@H]5OC)C[C@H]4C(C)=C[C@H]3[C@@H]2CC(=O)O1	0.754972	5	0	1	2	2	8.172	HIT
128	ZINC000004213474	CC1(C)O[C@@H]2C[C@H]3[C@@H]4CCC5=CC(=O)CC[C@]5(C)[C@@]4(F)[C@@H](O)C[C@]3(C)[C@]2(C(=O)CCl)O1	0.742206	9	0	0	7	0	8.152	HIT
744	ZINC000003977981	CC1(C)O[C@@H]2C[C@H]3[C@@H]4C[C@H](F)C5=CC(=O)C=C[C@]5(C)[C@@]4(F)[C@@H](O)C[C@]3(C)[C@]2(C(=O)CO)O1	0.742105	9	0	0	7	0	8.15	HIT
4	ZINC000242548690	C[C@H]1O[C@@H](O[C@H]2[C@@H](O)C[C@H](O[C@H]3[C@@H](O)C[C@H](O[C@H]4CC[C@]5(C)[C@H]6C[C@@H](O)[C@]7(C)[C@@H](C8=CC(=O)OC8)CC[C@]7(O)[C@@H]6CC[C@@H]5C4)O[C@@H]3C)O[C@@H]2C)C[C@H](O)[C@@H]1O	0.767373	3	0	2	5	0	8.14	HIT
418	ZINC000085536990	CC[C@@H]1/C=C(\C)C[C@H](C)C[C@H](OC)[C@H]2O[C@@](O)(C(=O)C(=O)N3CCCC[C@H]3C(=O)O[C@H](/C(C)=C/[C@@H]3CC[C@H](Cl)[C@H](OC)C3)[C@H](C)[C@@H](O)CC1=O)[C@H](C)C[C@@H]2OC	0.843668	2	0	1	1	4	8.136	HIT
1264	ZINC000003797541	C[C@]12CC[C@H]3[C@@H](CC=C4C[C@@H](O)CC[C@@]43C)[C@@H]1CC=C2c1cccnc1	0.68606	10	0	0	5	0	8.135	HIT
1037	ZINC000003875560	C[C@H]1C[C@H]2[C@@H]3CC[C@](O)(C(=O)CO)[C@@]3(C)C[C@H](O)[C@@H]2[C@@]2(C)C=CC(=O)C=C12	0.703196	9	0	0	5	0	8.13	HIT
688	ZINC000004097440	C[C@@H]1C[C@H]2[C@@H]3CCC4=CC(=O)C=C[C@]4(C)[C@@]3(Cl)[C@@H](O)C[C@]2(C)[C@@]1(O)C(=O)CCl	0.722052	9	0	0	6	0	8.128	HIT
56	ZINC000034089131	CC(=O)[C@@]1(O)CC[C@H]2[C@@H]3CCC4=CC(=O)CCC4=C3[C@@H](c3ccc(N(C)C)cc3)C[C@@]21C	0.704633	11	0	1	8	0	8.123	HIT
1540	ZINC000030691420	C[C@@H]1C[C@H]2[C@H]3[C@H]([C@@H](O)C[C@]2(C)[C@@]1(O)C(=O)CO)[C@@]1(C)C=CC(=O)C=C1C[C@H]3Cl	0.720225	8	0	0	5	0	8.123	HIT
126	ZINC000003784120	CC#CC[C@@H](C)[C@H](O)/C=C/[C@@H]1[C@H]2C/C(=C/CCCC(=O)O)C[C@H]2C[C@H]1O	0.643343	9	0	2	1	2	8.115	HIT
69	ZINC000013587680	CC#CC[C@H](C)[C@H](O)/C=C/[C@@H]1[C@H]2C/C(=C/CCCC(=O)O)C[C@H]2C[C@H]1O	0.642795	9	0	2	1	2	8.105	HIT
692	ZINC000004097305	CC1(C)O[C@@H]2C[C@H]3[C@@H]4C[C@H](F)C5=CC(=O)C=C[C@]5(C)[C@H]4[C@@H](O)C[C@]3(C)[C@]2(C(=O)CO)O1	0.738282	8	0	0	6	0	8.105	HIT
1417	ZINC000003861599	CC(=O)S[C@@H]1CC2=CC(=O)CC[C@]2(C)[C@H]2CC[C@@]3(C)[C@@H](CC[C@@]34CCC(=O)O4)[C@@H]21	0.714293	11	0	0	6	1	8.096	HIT
1373	ZINC000003831429	C[C@H](N)C12CC3CC(CC(C3)C1)C2	0.608252	10	0	0	1	0	8.095	HIT
41	ZINC000256433955	C#C[C@]1(O)CC[C@@H]2[C@@H]3CCC4=CC(=NO)CC[C@@H]4[C@@H]3CC[C@@]21CC	0.682357	9	0	0	4	0	8.093	HIT
439	ZINC000003876136	C[C@H]1C[C@H]2[C@@H]3CCC4=CC(=O)C=C[C@]4(C)[C@@]3(F)[C@@H](O)C[C@]2(C)[C@@]1(O)C(=O)CO	0.702555	10	0	0	6	0	8.086	HIT
631	ZINC000060183170	NC[C@@H]1O[C@H](O[C@@H]2[C@@H](CO)O[C@@H](O[C@@H]3[C@@H](O)[C@H](N)C[C@H](N)[C@H]3O[C@H]3O[C@H](CO)[C@@H](O)[C@H](O)[C@H]3N)[C@@H]2O)[C@H](N)[C@@H](O)[C@@H]1O	0.761368	0	0	0	0	0	8.06	HIT
1249	ZINC000169621228	CO[C@H]1/C=C/O[C@@]2(C)Oc3c(C)c(O)c4c(O)c(c(/C=N/N5CCN(C6CCCC6)CC5)c(O)c4c3C2=O)NC(=O)/C(C)=C\C=C\[C@H](C)[C@H](O)[C@@H](C)[C@@H](O)[C@@H](C)[C@H](OC(C)=O)[C@@H]1C	0.875318	2	0	2	7	2	8.048	HIT
1416	ZINC000003833821	C[C@]12C[C@H](O)[C@H]3[C@@H](CCC4=CC(=O)C=C[C@@]43C)[C@@H]1CC[C@]2(O)C(=O)CO	0.69799	9	0	0	5	0	8.027	HIT
1378	ZINC000022448696	CC(C)(C)NC(=O)[C@@H]1CN(Cc2cccnc2)CCN1C[C@@H](O)C[C@@H](Cc1ccccc1)C(=O)N[C@H]1c2ccccc2C[C@H]1O	0.802848	3	1	1	4	3	8.019	HIT
610	ZINC000004212945	CCCC(=O)O[C@]1(C(=O)COC(C)=O)CC[C@H]2[C@@H]3C[C@H](F)C4=CC(=O)C=C[C@]4(C)[C@@]3(F)[C@@H](O)C[C@@]21C	0.744751	9	0	0	6	1	8.01	HIT
200	ZINC000003875332	C[C@@H]1C[C@H]2[C@@H]3CCC4=CC(=O)C=C[C@]4(C)[C@@]3(F)[C@@H](O)C[C@]2(C)[C@@]1(O)C(=O)CO	0.715934	9	0	0	6	0	8.007	HIT
