# Supplementary material for: In-silico studies to recognize repurposing therapeutics toward arginase-I inhibitors as a potential onco-immunomodulators
Source: Front Pharmacol. 2023 Apr 18;14:1129997. doi: 10.3389/fphar.2023.1129997 (PMC10151555; doi:10.3389/fphar.2023.1129997)
Supplement: Supplementary file 4 [file DataSheet1.xlsx]

## Sheet: Sheet1
Original ID	PIC50	Ligand SMILES
14	8.398	CN[C@H]1CN[C@](CCCCB(O)O)(C1)C(O)=O
76	6.569	NC(CCCCB(O)O)(C1CCN(CCCc2ccc(Cl)cc2Cl)CC1)C(O)=O
10	8.602	N[C@H](CN1C[C@H](CCCB(O)O)[C@@](N)(C1)C(O)=O)Cc1ccccc1
105	6	N[C@]1(CN(Cc2cncs2)C[C@@H]1CCCB(O)O)C(O)=O
23	7.959	Oc1ccccc1C(=O)NNC(=S)Nc1ccc(Cl)c(Cl)c1
28	7.796	N[C@]1(CN(C[C@@H]2CCCN2)C[C@@H]1CCCB(O)O)C(O)=O
58	7	CN[C@@H]1C[C@@H]2C[C@](N)([C@@H](CCCB(O)O)[C@@H]2C1)C(O)=O
19	8.097	OB(O)CCC[C@@H]1[C@@H](O)CN[C@@H]1C(O)=O
154	3.91	N[C@](CCCCB(O)O)(CCN1CCSCC1)C(O)=O
15	8.301	N[C@H]1CN[C@@H]([C@@H]1CCCB(O)O)C(O)=O
31	7.745	N[C@]1(C[C@]2(CCNC2)C[C@@H]1CCCB(O)O)C(O)=O
4	9	NC(CCCCB(O)O)(Cc1ccccc1)C(O)=O
22	8	NC[C@@]1(CCCB(O)O)CN[C@@H]1C(O)=O
174	3.444	COCCCC(N)(CCCCB(O)O)C(O)=O
11	8.585	CC(C)C[C@H](N)C(=O)N[C@H]1CN[C@@H]([C@@H]1CCCB(O)O)C(O)=O
17	8.155	CC(C)C(N)(CCCCB(O)O)C(O)=O
53	7.108	N[C@]1(CN(C[C@@H]2CCCCN2)C[C@@H]1CCCB(O)O)C(O)=O
69	6.678	OC(=O)\C=C\c1ccc(O)c(O)c1
34	7.699	C[C@@H](N)CN1C[C@H](CCCB(O)O)[C@@](N)(C1)C(O)=O
36	7.658	NC(NO)=NCCC[C@H]([NH3+])C([O-])=O
82	6.444	CC(C)CCN1CCC(CC1)C(N)(CCCCB(O)O)C(O)=O
71	6.633	CN1C[C@@H]2C[C@](N)([C@@H](CCCB(O)O)[C@@H]2C1)C(O)=O
21	8	C[C@H](N)CN1C[C@H](CCCB(O)O)[C@@](N)(C1)C(O)=O
59	6.921	N[C@]1(C[C@H]2C[C@@H](O)[C@H](F)[C@H]2[C@@H]1CCCB(O)O)C(O)=O
75	6.585	CC(C)NCC[C@](N)(CCCCB(O)O)C(O)=O
12	8.523	N[C@H](CN1C[C@H](CCCB(O)O)[C@@](N)(C1)C(O)=O)c1ccccc1
3	9.097	N[C@@H](C1CCCC1)C(=O)N[C@H]1CN[C@@H]([C@@H]1CCCB(O)O)C(O)=O
32	7.745	CN[C@H]1C[C@H]2[C@H](CCCB(O)O)[C@@](N)(C[C@H]2[C@@H]1F)C(O)=O
152	3.975	NC(CCCCB(O)O)(CCS(N)(=O)=O)C(O)=O
41	7.602	OCc1ccc(O)c(O)c1
47	7.481	CC[C@H](C)[C@H](N)C(=O)N[C@H]1CCN[C@](CCCCB(O)O)(C1)C(O)=O
179	3.321	NC(=N)NCCC(N)(CCCCB(O)O)C(O)=O
2	9.097	NCCNS(=O)(=O)N1C[C@H](CCCB(O)O)[C@@](N)(C1)C(O)=O
27	7.854	N[C@]1(CN(C[C@H]2CCCN2)C[C@@H]1CCCB(O)O)C(O)=O
60	6.854	N[C@]1(C[C@H]2[C@H](F)[C@H](O)C[C@H]2[C@@H]1CCCB(O)O)C(O)=O
25	7.886	N[C@]1(CN(C[C@@H]2COCCN2)C[C@@H]1CCCB(O)O)C(O)=O
78	6.481	CCCN(C)CC[C@](N)(CCCCB(O)O)C(O)=O
85	6.292	NC(CCCCB(O)O)(C1CCN(Cc2ccccc2)CC1)C(O)=O
26	7.854	N[C@@H](CN1C[C@H](CCCB(O)O)[C@@](N)(C1)C(O)=O)Cc1ccccc1
7	9	N[C@@]1(C[C@H](CCB(O)O)CC[C@H]1CN1CCCCC1)C(O)=O
13	8.495	N[C@]1(CN(C[C@H]2CCCCN2)C[C@@H]1CCCB(O)O)C(O)=O
20	8	CN[C@@H]1C[C@@H]2C[C@](N)([C@@H](CCCB(O)O)[C@@H]2[C@H]1F)C(O)=O
122	5.854	NCCN1C[C@H](CCCB(O)O)[C@@](N)(C1)C(O)=O
66	6.699	NCCc1ccc(O)c(O)c1
16	8.222	N[C@H]1C[C@@H]2C[C@](N)([C@@H](CCCB(O)O)[C@@H]2C1)C(O)=O
65	6.721	CNC(CCCCB(O)O)(CNC(N)=N)C(O)=O
91	6.137	N[C@@]1([C@@H](CCCB(O)O)C[C@H]2CNC[C@@H]12)C(O)=O
169	3.545	Nc1ccc(O)c(O)c1
165	3.646	Oc1ccc(CNCCN2CCOCC2)cc1O
161	3.785	NC(CO)(CCCCB(O)O)C(O)=O
150	4.699	NCC[C@H]1C[C@H](CCCB(O)O)[C@@](N)(C1)C(O)=O
57	7	NC(=N)NC[C@](N)(CCCCB(O)O)C(O)=O
35	7.678	NC(CCCCB(O)O)(C1CC2CCC(C1)N2Cc1ccc(Cl)cc1)C(O)=O
56	7.081	Oc1ccccc1O
44	7.523	NC(CCCCB(O)O)(C1CC2CCC(C1)N2Cc1ccc(Cl)c(Cl)c1)C(O)=O
37	7.658	N[C@](CCCCB(O)O)(C1CCN(Cc2ccc(Cl)c(Cl)c2)CC1)C(O)=O
9	8.796	C[C@@H]1N(C[C@@H](CCB(O)O)C[C@]1(N)C(O)=O)C(=O)[C@@H](N)Cc1c[nH]cn1
38	7.638	N[C@@H](CN1C[C@H](CCCB(O)O)[C@@](N)(C1)C(O)=O)c1ccccc1
92	6	N[C@]1(C[C@H]2C[C@@H](O)C[C@H]2[C@@H]1CCCB(O)O)C(O)=O
158	3.851	N[C@H]1C[C@H](CCCB(O)O)[C@@](N)(C1)C(O)=O
48	7.432	CN[C@@H]1C[C@H]2[C@H](CCCB(O)O)[C@@](N)(C[C@H]2[C@@H]1F)C(O)=O
33	7.721	N[C@]1(C[C@H]2[C@H](F)[C@@H](O)C[C@H]2[C@@H]1CCCB(O)O)C(O)=O
151	4.081	N[C@]1(CCO[C@H]1CCCB(O)O)C(O)=O
89	6.174	CNC(=N)NCC(N)(CCCCB(O)O)C(O)=O
166	3.623	NC(CCCCB(O)O)(CCNS(N)(=O)=O)C(O)=O
50	7.367	CC[C@H](N)C(=O)N[C@H]1CCN[C@](CCCCB(O)O)(C1)C(O)=O
137	5.301	N[C@]1(CN(C[C@@H]1CCCB(O)O)C(=O)C1CCCN1)C(O)=O
172	3.483	N[C@]1(CCN[C@@H]1CCCB(O)O)C(O)=O
162	3.785	NC(CCCCB(O)O)(Cc1cnc[nH]1)C(O)=O
49	7.367	NC(CCCCB(O)O)(C1CC2CCC(C1)N2Cc1ccccc1)C(O)=O
124	5.699	N[C@]1(CN(C[C@@H]1CCCB(O)O)C1CCNC1)C(O)=O
39	7.638	Oc1cccc(NCc2ccc(O)c(O)c2)c1
163	3.733	CNC(CCCCB(O)O)(CNS(N)(=O)=O)C(O)=O
167	3.562	NC(CCCCB(O)O)(CNCc1ccccc1)C(O)=O
168	3.558	CC([NH3+])(CCCCB(O)O)C([O-])=O
170	3.523	CCC(N)(CCCCB(O)O)C(O)=O
132	5.487	NCCCNCc1ccc(O)c(O)c1
29	7.77	N[C@]1(C[C@]2(CCCN2)C[C@@H]1CCCB(O)O)C(O)=O
79	6.481	NCC(=O)N1C[C@@H]2C[C@](N)([C@@H](CCCB(O)O)[C@@H]2C1)C(O)=O
64	6.745	NC(=N)NCC(N)(CCCCB(O)O)C(O)=O
173	3.465	N[C@@H](CSCCB(O)O)C(O)=O
95	6	COc1cccc(NCc2ccc(O)c(O)c2)c1
175	3.441	N[C@]1(C[C@H]2CN(CC(F)(F)F)C[C@H]2[C@@H]1CCCB(O)O)C(O)=O
159	3.839	N[C@]1(CC(C[C@@H]1CCCB(O)O)c1ncnc2nc[nH]c12)C(O)=O
62	6.75	CN(CCC[C@H](N)C(O)=O)C(NO)N=O
43	7.523	CN[C@H]1C[C@@H]2C[C@](N)([C@@H](CCCB(O)O)[C@@H]2C1)C(O)=O
116	6	NC(CCCCB(O)O)(C1CCN(CC1)C(=O)Nc1ccc(Cl)cc1)C(O)=O
74	6.587	NCc1ccc(O)c(O)c1
133	5.465	N[C@]1(CN(C[C@@H]2Cc3ccccc3CN2)C[C@@H]1CCCB(O)O)C(O)=O
121	5.907	N[C@]1(CN(CC2C=NC=N2)C[C@@H]1CCCB(O)O)C(O)=O
42	7.538	N[C@]1(CN(C[C@H]2COCCN2)C[C@@H]1CCCB(O)O)C(O)=O
160	3.812	NCC(N)(CCCCB(O)O)C(O)=O
157	3.883	COC[C@H]1CCCN1CC[C@](N)(CCCCB(O)O)C(O)=O
127	5.648	CN1CCCCC1CN1C[C@H](CCCB(O)O)[C@@](N)(C1)C(O)=O
117	6	CN(C)S(=O)(=O)NCC(N)(CCCCB(O)O)C(O)=O
123	5.757	COc1cccc(CNCc2ccc(O)c(O)c2)c1
54	7.097	N[C@H]1CCN[C@](CCCCB(O)O)(C1)C(O)=O
104	6	Cc1nn(C)c(C)c1CN1C[C@H](CCCB(O)O)[C@@](N)(C1)C(O)=O
126	5.684	CCN(CC)CCN1C[C@H](CCCB(O)O)[C@@](N)(C1)C(O)=O
87	6.204	NC(CCCCB(O)O)(C1CCN(CCc2ccc(Cl)cc2Cl)CC1)C(O)=O
84	6.398	NC(CCCCB(O)O)(C1CCN(Cc2ccc(Cl)c(Cl)c2)CC1)C(O)=O
176	3.435	NC(CCCCB(O)O)(CCN1CCOCC1)C(O)=O
156	3.893	NC(CCCCB(O)O)(CNS(=O)(=O)NCc1ccccc1)C(O)=O
109	6	Cc1[nH]ncc1CN1C[C@H](CCCB(O)O)[C@@](N)(C1)C(O)=O
110	6	N[C@](CCCCB(O)O)(CCN1CCc2ccccc2C1)C(O)=O
153	3.967	C[C@H]1NC[C@@H]2C[C@](N)([C@@H](CCCB(O)O)[C@H]12)C(O)=O
115	6	COC(=O)c1ccc(O)c(O)c1
72	6.625	Oc1ccc(CNCc2ccccc2)cc1O
86	6.26	COC[C@@H]1CCCN1CC[C@](N)(CCCCB(O)O)C(O)=O
131	5.553	Oc1ccc(CNCc2cccc(Cl)c2)cc1O
90	6.143	NC1(CC2(CNC2)CC1CCCB(O)O)C(O)=O
88	6.204	N[C@]1(C[C@H]2C[C@H](O)[C@H](F)[C@H]2[C@@H]1CCCB(O)O)C(O)=O
135	5.301	N[C@]1(CN(CCNCc2ccccc2)C[C@@H]1CCCB(O)O)C(O)=O
98	6	OC(=O)c1cc(NCc2ccc(O)c(O)c2)ccc1O
129	5.638	N[C@]1(CN(CCN2CCCC2)C[C@@H]1CCCB(O)O)C(O)=O
164	3.728	N[C@]1(C[C@H]2CCC[C@H]2[C@@H]1CCCB(O)O)C(O)=O
108	6	NC(CCCCB(O)O)(C1CCNCC1)C(O)=O
119	5.959	NC1CCCC1N1C[C@H](CCCB(O)O)[C@@](N)(C1)C(O)=O
145	4.979	N[C@]1(CN(CC2Cc3c(Cl)cc(Cl)cc3CN2)C[C@@H]1CCCB(O)O)C(O)=O
63	6.747	CN[C@](CCCCB(O)O)(CCN1CCCCC1)C(O)=O
96	6	N[C@](CCCCB(O)O)(CCN1Cc2ccccc2C1)C(O)=O
140	5.269	N[C@]1(CN(CC2Cc3cc(Cl)ccc3CN2)C[C@@H]1CCCB(O)O)C(O)=O
114	6	N[C@]1(CN(Cc2ncccc2F)C[C@@H]1CCCB(O)O)C(O)=O
81	6.469	N[C@@H](CO)C(=O)N1C[C@@H]2C[C@](N)([C@@H](CCCB(O)O)[C@@H]2C1)C(O)=O
100	6	NC(CCCCB(O)O)(CNS(N)(=O)=O)C(O)=O
113	6	N[C@]1(CN(C[C@@H]1CCCB(O)O)c1ncnc2nc[nH]c12)C(O)=O
134	5.387	Oc1ccc(O)c(O)c1
70	6.658	Oc1cc(O)cc(NCc2ccc(O)c(O)c2)c1
94	6	N[C@](CCCCB(O)O)(CCN1CC[C@@H](CO)C1)C(O)=O
83	6.42	NC(CCCCB(O)O)(C1CCN(Cc2ccc(Cl)cc2)CC1)C(O)=O
128	5.642	N[C@]1(CN(CC2CCCN2)C[C@@H]1CCCB(O)O)C(O)=O
67	6.699	NC(CCCCB(O)O)(C1CC2CCC(C1)N2)C(O)=O
177	3.41	Cc1ccc(cc1)S(=O)(=O)N1CCC(CC1)C(N)(CCCCB(O)O)C(O)=O
99	6	Oc1ccc(CNCc2ccc3OCOc3c2)cc1O
61	6.796	N[C@@H]1C[C@@H]2C[C@](N)([C@@H](CCCB(O)O)[C@@H]2C1)C(O)=O
142	5.167	N[C@]1(CN(C[C@@H]1CCCB(O)O)C(=O)C1Cc2ccccc2CN1)C(O)=O
40	7.62	CC(C)C[C@H](N)C(=O)N[C@H]1CCN[C@](CCCCB(O)O)(C1)C(O)=O
141	5.177	N[C@]1(CN(CCNc2ccc(cc2)-c2ccccc2)C[C@@H]1CCCB(O)O)C(O)=O
55	7.092	CC(C)(C)[C@H](N)C(=O)N[C@H]1CCN[C@](CCCCB(O)O)(C1)C(O)=O
73	6.599	COc1ccc(NCc2ccc(O)c(O)c2)cc1
45	7.509	N[C@@]1([C@@H](CCCB(O)O)C[C@H]2NCC[C@@H]12)C(O)=O
125	5.699	N[C@]1(CN(CCN2CCCCC2)C[C@@H]1CCCB(O)O)C(O)=O
136	5.301	N[C@]1(CN(CCNCc2ccc(Cl)c(Cl)c2)C[C@@H]1CCCB(O)O)C(O)=O
178	3.331	NC(=N)NC[C@@](N)(CCCCB(O)O)C(O)=O
138	5.291	NC1CCCCC1N1C[C@H](CCCB(O)O)[C@@](N)(C1)C(O)=O
102	6	NC(CCCCB(O)O)(C1CCN(CC1)C(=S)NCc1ccc(Cl)cc1)C(O)=O
111	6	CCN(CCO)CC[C@](N)(CCCCB(O)O)C(O)=O
103	6	CC(C)(O)[C@H](N)C(=O)N[C@H]1CN[C@](CCCCB(O)O)(C1)C(O)=O
149	4.721	NC[C@@H]1C[C@H](CCCB(O)O)[C@@](N)(C1)C(O)=O
