# Supplementary material for: In-silico studies to recognize repurposing therapeutics toward arginase-I inhibitors as a potential onco-immunomodulators
Source: Front Pharmacol. 2023 Apr 18;14:1129997. doi: 10.3389/fphar.2023.1129997 (PMC10151555; doi:10.3389/fphar.2023.1129997)
Supplement: Supplementary file 5 [file DataSheet2.xlsx]

## Sheet: Sheet1
Original ID	rsa	com_lipohyd_3A	fringNdon3B	fsp2OC9B	fHringC2B	fringCC3B
14	0.648864	7	0	0	1	1
76	0.623371	2	0	2	2	1
10	0.642442	2	2	2	2	1
105	0.624557	0	2	1	4	2
23	0.635396	2	2	0	1	1
28	0.634829	3	2	0	1	2
58	0.665053	3	0	1	3	1
19	0.611744	4	2	0	1	1
154	0.485755	4	0	0	2	0
15	0.635882	8	0	0	1	1
31	0.625343	1	2	2	2	1
4	0.67381	3	2	0	1	1
22	0.643472	2	2	0	1	1
174	0.497034	3	0	0	3	0
11	0.654033	2	2	1	1	1
17	0.632939	8	0	0	1	1
53	0.627567	3	0	0	0	0
69	0.657424	3	0	1	3	1
34	0.62894	7	0	0	1	1
36	0.621153	5	1	0	1	1
82	0.628642	2	1	0	2	1
71	0.609931	3	0	0	0	0
21	0.649261	1	2	2	2	1
59	0.661904	3	0	1	2	1
75	0.633823	3	0	0	0	1
12	0.608427	4	3	0	1	1
3	0.675839	2	3	0	0	2
32	0.649586	3	2	0	1	2
152	0.517925	4	0	0	3	0
41	0.643813	3	2	0	1	2
47	0.628236	7	0	0	1	1
179	0.504896	3	0	0	3	0
2	0.655546	2	3	0	0	1
27	0.647568	7	0	0	1	1
60	0.628269	3	0	0	0	0
25	0.642708	6	1	0	2	1
78	0.611282	3	0	0	0	0
85	0.636328	2	0	2	2	1
26	0.651492	7	0	0	1	1
7	0.649792	3	3	0	2	0
13	0.601408	4	3	0	0	1
20	0.646984	2	2	1	1	1
122	0.63532	1	0	0	1	0
66	0.661156	3	0	2	3	1
16	0.592073	4	3	0	0	1
65	0.64811	3	0	2	2	1
91	0.620879	2	0	0	0	0
169	0.53444	4	0	0	3	1
165	0.579737	3	0	0	6	0
161	0.52452	4	0	0	3	0
150	0.555636	2	0	0	0	0
57	0.632332	4	0	0	0	0
35	0.680041	5	0	2	3	1
56	0.641618	6	0	0	1	1
44	0.617725	4	2	0	1	1
37	0.679392	5	0	2	3	1
9	0.663619	3	3	0	0	2
38	0.662999	3	2	0	1	2
92	0.61937	2	0	0	0	0
158	0.576661	4	0	0	6	0
48	0.627132	8	0	0	1	1
33	0.643521	2	2	1	1	1
151	0.573626	4	0	0	5	0
89	0.640525	2	1	1	3	1
166	0.569004	3	0	0	5	0
50	0.642155	7	0	0	1	1
137	0.556199	4	0	0	0	0
172	0.579679	2	0	0	5	0
162	0.563125	3	0	0	4	0
49	0.644041	7	0	0	1	1
124	0.614571	4	0	0	1	1
39	0.657522	7	0	0	1	1
163	0.577043	3	0	0	5	0
167	0.505645	5	0	0	3	0
168	0.585476	3	0	0	6	0
170	0.584906	2	0	0	5	0
132	0.62183	2	0	1	1	1
29	0.678878	5	0	2	2	1
79	0.646796	2	1	1	2	1
64	0.657732	4	0	1	0	2
173	0.561214	3	0	0	3	1
95	0.628629	2	1	0	1	1
175	0.593295	1	0	0	3	1
159	0.573547	3	0	0	4	0
62	0.622603	7	0	0	1	1
43	0.648646	2	2	1	1	1
116	0.623839	5	0	0	1	1
74	0.61924	7	0	0	1	1
133	0.577806	4	0	0	0	0
121	0.638402	3	0	0	0	1
42	0.659906	4	2	0	1	2
160	0.577718	4	0	0	5	0
157	0.540135	6	0	0	3	1
127	0.588917	4	0	0	0	0
117	0.610948	6	0	0	1	1
123	0.63777	3	0	1	0	2
54	0.643014	4	1	0	0	1
104	0.636215	1	2	1	2	2
126	0.592592	4	0	0	0	0
87	0.63868	5	0	0	1	1
84	0.651057	2	2	0	3	1
176	0.581405	2	0	0	4	0
156	0.539022	5	0	0	3	0
109	0.64492	0	2	2	4	1
110	0.650454	1	2	0	3	1
153	0.586358	3	0	2	6	0
115	0.632774	5	0	0	1	1
72	0.622561	6	1	0	2	1
86	0.641103	3	0	0	0	0
131	0.607626	3	0	0	0	0
90	0.650202	3	1	0	2	1
88	0.630722	2	2	0	2	1
135	0.601142	5	0	0	1	1
98	0.625308	1	1	2	1	1
129	0.617611	3	0	0	0	0
164	0.583069	3	0	2	6	0
108	0.654391	0	2	2	4	1
119	0.618651	4	0	0	0	0
145	0.616714	5	0	0	1	2
63	0.66193	5	1	0	1	2
96	0.620493	3	2	0	1	2
140	0.626416	3	0	0	0	1
114	0.638572	4	0	2	2	1
81	0.671236	4	1	1	4	1
100	0.638046	2	1	1	1	1
113	0.659088	1	2	2	5	1
134	0.596573	4	0	0	0	0
70	0.648378	7	0	0	1	1
94	0.638986	2	1	2	2	1
83	0.632895	4	1	0	0	1
128	0.63394	4	1	0	1	2
67	0.647407	5	0	2	1	1
177	0.583696	4	0	0	5	0
99	0.647554	2	1	2	1	2
61	0.656622	6	1	0	1	2
142	0.607386	3	0	0	0	0
40	0.67703	6	0	2	1	1
141	0.662777	3	0	0	2	1
55	0.651225	6	1	0	1	1
73	0.62803	6	1	0	1	1
45	0.687791	4	2	0	1	2
125	0.632897	5	1	0	3	1
136	0.577661	3	2	0	1	1
178	0.589577	1	1	0	3	1
138	0.60432	4	0	0	0	0
102	0.634538	2	1	2	1	1
111	0.658307	1	2	2	4	1
103	0.643035	1	2	2	3	1
149	0.596156	3	0	0	0	0
